# Supplementary material for: Comparing DADA2 and OTU clustering approaches in studying the bacterial communities of atopic dermatitis
Source: J Med Microbiol. 2020 Sep 23;69(11):1293–302. doi: 10.1099/jmm.0.001256 (PMC7717693; doi:10.1099/jmm.0.001256)
Supplement: Supplementary material 2 [file jmm-69-1293-s002.xlsx]

## Sheet: Table S1
Table S1 Metabarcoding of the bacterial 16S rRNA region from single tape strips was performed from AD patients and healthy controls.
SampleName	Patient	SampleID	Treatment (days)
LS - Tape0 Pt 2 (1)	AD1	S001	20
LS - Tape0 Pt 2 (2)	AD1	S015	20
LS - Tape0 Pt 2 (3)	AD1	S029	20
LS - Tape0 Pt 3 (1)	AD2	S002	6
LS - Tape0 Pt 3 (2)	AD2	S016	6
LS - Tape0 Pt 3 (3)	AD2	S030	6
LS - Tape0 Pt 4 (1)	AD3	S003	10
LS - Tape0 Pt 4 (2)	AD3	S017	10
LS - Tape0 Pt 4 (3)	AD3	S031	10
LS - Tape0 Pt 5 (1)	AD4	S004	30
LS - Tape0 Pt 5 (2)	AD4	S018	30
LS - Tape0 Pt 5 (3)	AD4	S032	30
LS - Tape0 Pt 6 (1)	AD5	S005	6
LS - Tape0 Pt 6 (2)	AD5	S019	6
LS - Tape0 Pt 6 (3)	AD5	S033	6
LS - Tape0 Pt 7 (1)	AD6	S006	60
LS - Tape0 Pt 7 (2)	AD6	S020	60
LS - Tape0 Pt 7 (3)	AD6	S034	60
LS - Tape0 Pt 8 (1)	AD7	S007	30
LS - Tape0 Pt 8 (2)	AD7	S021	30
LS - Tape0 Pt 8 (3)	AD7	S035	30
LS - Tape0 Pt 9 (1)	AD8	S008	0
LS - Tape0 Pt 9 (2)	AD8	S022	0
LS - Tape0 Pt 9 (3)	AD8	S036	0
NLS Rask 3 (1)	C1	S009	-
NLS Rask 3 (2)	C1	S023	-
NLS Rask 3 (3)	C1	S037	-
NLS Rask 4 (1)	C2	S010	-
NLS Rask 4 (2)	C2	S024	-
NLS Rask 4 (3)	C2	S038	-
NLS Rask 5 (1)	C3	S011	-
NLS Rask 5 (2)	C3	S025	-
NLS Rask 5 (3)	C3	S039	-
NLS Rask 6 (1)	C4	S012	-
NLS Rask 6 (2)	C4	S026	-
NLS Rask 6 (3)	C4	S040	-
NLS Rask 7 (1)	C5	S013	-
NLS Rask 7 (2)	C5	S027	-
NLS Rask 7 (3)	C5	S041	-
NLS Rask 9 (1)	C6	S014	-
NLS Rask 9 (2)	C6	S028	-
NLS Rask 9 (3)	C6	S042	-

## Sheet: Table S2
Table S2 Metabarcoding of the bacterial 16S rRNA region from single tape strips was performed, as either single or in triplicates (sampling strategy). Reads were processed using DADA2.
SampleName	Patient	SampleID	SeqVar2114	SeqVar3026	SeqVar3236	SeqVar2967	SeqVar2115	SeqVar3053	SeqVar3301	SeqVar1154	SeqVar1537	SeqVar1995	SeqVar2897	SeqVar1341	SeqVar1284	SeqVar2403	SeqVar2053	SeqVar1565	SeqVar1908	SeqVar2358	SeqVar2969	SeqVar3004	SeqVar3010	SeqVar3023	SeqVar3046	SeqVar2194	SeqVar661	SeqVar2241	SeqVar1911	SeqVar1873	SeqVar1931	SeqVar2435	SeqVar1264	SeqVar735	SeqVar2910	SeqVar163	SeqVar216	SeqVar222	SeqVar467	SeqVar631	SeqVar726	SeqVar804	SeqVar859	SeqVar965	SeqVar1072	SeqVar1158	SeqVar1221	SeqVar1569	SeqVar1776
LS - Tape0 Pt 2 (1)	AD1	S001	0	0	0	0	0	0	0	0	0	0	0	0	0	0	0	0	0	0	0	0	0	0	0	0	0	0	0	0	0	0	0	0	0	0	0	0	0	0	0	0	0	0	0	0	0	0	0
LS - Tape0 Pt 2 (2)	AD1	S015	0	0	0	0	0	0	0	0	0	0	0	0	0	0	0	0	0	0	0	0	0	0	0	0	0	0	0	0	0	0	0	0	0	0	0	0	0	0	0	0	0	0	0	0	0	0	0
LS - Tape0 Pt 2 (3)	AD1	S029	0	0	0	0	0	0	0	0	0	0	0	0	0	0	0	0	0	0	0	0	0	0	0	0	0	0	0	0	0	0	0	0	0	0	0	0	0	0	0	0	0	0	0	0	0	0	0
LS - Tape0 Pt 3 (1)	AD2	S002	0	0	0	0	0	0	0	0	0	0	0	0	0	0	0	0	0	0	0	0	0	0	0	0	0	0	0	0	0	0	0	0	0	0	0	0	0	0	0	0	0	0	0	0	0	0	0
LS - Tape0 Pt 3 (2)	AD2	S016	0	0	0	0	0	0	0	0	0	0	0	0	0	0	0	0	0	0	0	0	0	0	0	0	0	0	0	0	0	0	0	0	0	0	0	0	0	0	0	0	0	0	0	0	0	0	0
LS - Tape0 Pt 3 (3)	AD2	S030	0	0	0	0	0	0	0	0	0	0	0	0	0	0	0	0	0	0	0	0	0	0	0	0	0	0	0	0	0	0	0	0	0	0	0	0	0	0	0	0	0	0	0	0	0	0	0
LS - Tape0 Pt 4 (1)	AD3	S003	0	0	0	0	0	0	0	0	0	0	0	0	0	0	0	0	0	0	0	0	0	0	0	0	0	0	0	0	0	0	0	0	0	0	0	0	0	0	0	0	0	0	0	0	0	0	0
LS - Tape0 Pt 4 (2)	AD3	S017	0	0	0	0	0	0	0	0	0	0	0	0	0	0	0	0	0	0	0	0	0	0	0	0	0	0	0	0	0	0	0	0	0	0	0	0	0	0	0	0	0	0	0	0	0	0	0
LS - Tape0 Pt 4 (3)	AD3	S031	0	0	0	0	0	0	0	0	0	0	0	0	0	0	0	0	0	0	0	0	0	0	0	0	0	0	0	0	0	0	0	0	0	0	0	0	0	0	0	0	0	0	0	0	0	0	0
LS - Tape0 Pt 5 (1)	AD4	S004	0	0	0	0	0	0	0	0	0	0	0	0	0	0	0	0	0	0	0	0	0	0	0	0	0	0	0	0	0	0	0	0	0	0	0	0	0	0	0	0	0	0	0	0	0	0	0
LS - Tape0 Pt 5 (2)	AD4	S018	0	0	0	0	0	0	0	0	0	0	0	0	0	0	0	0	0	0	0	0	0	0	0	0	0	0	0	0	0	0	0	0	0	0	0	0	0	0	0	0	0	0	0	0	0	0	0
LS - Tape0 Pt 5 (3)	AD4	S032	0	0	0	0	0	0	0	0	0	0	0	0	0	0	0	0	0	0	0	0	0	0	0	0	0	0	0	0	0	0	0	0	0	0	0	0	0	0	0	0	0	0	0	0	0	0	0
LS - Tape0 Pt 6 (1)	AD5	S005	0	0	0	0	0	0	0	0	0	0	0	0	0	0	0	0	0	0	0	0	0	0	0	0	0	0	0	0	0	6	0	0	0	0	74	0	0	0	0	0	0	0	0	0	0	0	0
LS - Tape0 Pt 6 (2)	AD5	S019	0	0	0	0	0	0	0	0	0	0	0	0	0	0	0	0	0	0	0	0	0	0	0	0	0	0	0	0	0	2	0	0	0	0	112	0	0	0	0	0	0	0	0	0	0	0	0
LS - Tape0 Pt 6 (3)	AD5	S033	0	0	0	0	0	0	0	0	0	0	0	0	0	0	0	0	0	0	0	0	0	0	0	0	0	0	0	0	0	0	0	0	0	0	126	0	0	0	0	0	0	0	0	0	0	0	0
LS - Tape0 Pt 7 (1)	AD6	S006	0	0	0	0	0	0	0	0	0	0	0	0	0	0	0	0	0	0	0	0	0	0	0	0	0	0	0	0	0	0	0	0	0	287	0	200	0	0	0	0	0	0	0	0	0	0	0
LS - Tape0 Pt 7 (2)	AD6	S020	0	0	0	0	0	0	0	0	0	0	0	0	0	0	0	0	0	0	0	0	0	0	0	0	0	0	0	0	0	0	0	0	0	78	0	31	0	0	0	0	0	0	0	0	0	0	0
LS - Tape0 Pt 7 (3)	AD6	S034	0	0	0	0	0	0	0	0	0	0	0	0	0	0	0	0	0	0	0	0	0	0	0	0	0	0	0	0	0	0	0	0	0	113	0	143	0	0	0	0	0	0	0	0	0	0	0
LS - Tape0 Pt 8 (1)	AD7	S007	0	0	0	0	0	0	0	0	0	0	0	0	0	0	0	0	0	0	0	0	0	0	0	0	0	0	0	0	0	0	0	0	0	0	0	0	0	0	0	0	0	0	0	0	0	0	0
LS - Tape0 Pt 8 (2)	AD7	S021	0	0	0	0	0	0	0	0	0	0	0	0	0	0	0	0	0	0	0	0	0	0	0	0	0	0	0	0	0	0	0	0	0	0	0	0	0	0	0	0	0	0	0	0	0	0	0
LS - Tape0 Pt 8 (3)	AD7	S035	0	0	0	0	0	0	0	0	0	0	0	0	0	0	0	0	0	0	0	0	0	0	0	0	0	0	0	0	0	0	0	0	0	0	0	0	0	0	0	0	0	0	0	0	0	0	0
LS - Tape0 Pt 9 (1)	AD8	S008	0	0	0	0	0	0	0	0	0	0	0	0	0	0	0	0	0	0	0	0	0	0	0	0	0	0	0	0	0	0	0	0	0	0	0	0	23	0	0	0	0	0	0	0	0	0	0
LS - Tape0 Pt 9 (2)	AD8	S022	0	0	0	0	0	0	0	0	0	0	0	0	0	0	0	0	0	0	0	0	0	0	0	0	0	0	0	0	0	0	0	0	0	0	0	0	33	0	0	0	0	0	0	0	0	0	0
LS - Tape0 Pt 9 (3)	AD8	S036	0	0	0	0	0	0	0	0	0	0	0	0	0	0	0	0	0	0	0	0	0	0	0	0	0	0	0	0	0	0	0	0	0	0	0	0	0	0	0	0	0	0	0	0	0	0	0
NLS Rask 3 (1)	C1	S009	0	0	0	0	0	0	0	0	0	0	0	0	0	0	0	0	0	0	0	0	0	0	0	0	0	0	0	0	0	0	15	0	0	0	0	0	0	0	0	0	0	0	0	0	0	0	0
NLS Rask 3 (2)	C1	S023	0	0	0	0	0	0	0	0	0	0	0	0	0	0	0	0	0	0	0	0	0	0	0	0	0	0	0	0	0	0	13	0	0	0	0	0	0	0	0	0	0	0	0	0	0	0	0
NLS Rask 3 (3)	C1	S037	0	0	0	0	0	0	0	0	0	0	0	0	0	0	0	0	0	0	0	0	0	0	0	0	0	0	0	0	0	0	0	0	0	0	0	0	0	0	0	0	0	0	0	0	0	0	0
NLS Rask 4 (1)	C2	S010	0	0	0	0	0	0	0	0	0	0	0	0	0	0	0	0	0	0	0	0	0	0	0	0	0	0	0	0	0	0	0	0	0	0	0	0	0	0	0	0	0	0	0	0	0	0	0
NLS Rask 4 (2)	C2	S024	0	0	0	0	0	0	0	0	0	0	0	0	0	0	0	0	0	0	0	0	0	0	0	0	0	0	0	0	0	0	0	0	0	0	0	0	0	0	0	0	0	0	0	0	0	0	0
NLS Rask 4 (3)	C2	S038	0	0	0	0	0	0	0	0	0	0	0	0	0	0	0	0	0	0	0	0	0	0	0	0	0	0	0	0	0	0	0	0	0	0	0	0	0	0	0	0	0	0	0	0	0	0	0
NLS Rask 5 (1)	C3	S011	0	0	0	0	0	0	0	0	0	0	0	0	0	0	0	0	0	0	0	0	0	0	0	0	0	0	0	0	0	0	0	0	0	0	0	0	0	0	0	0	0	0	0	0	0	0	0
NLS Rask 5 (2)	C3	S025	0	0	0	0	0	0	0	0	0	0	0	0	0	0	0	0	0	0	0	0	0	0	0	0	0	0	0	0	0	0	0	0	0	0	0	0	0	0	0	0	0	0	0	0	0	0	0
NLS Rask 5 (3)	C3	S039	0	0	0	0	0	0	0	0	0	0	0	0	0	0	0	0	0	0	0	0	0	0	0	0	0	0	0	0	0	0	0	0	0	0	0	0	0	0	0	0	0	0	0	0	0	0	0
NLS Rask 6 (1)	C4	S012	0	0	0	0	0	0	0	0	0	0	0	0	0	0	0	0	0	0	0	0	0	0	0	0	0	0	0	0	0	0	0	0	0	0	0	0	0	0	0	0	0	0	0	0	0	0	0
NLS Rask 6 (2)	C4	S026	0	0	0	0	0	0	0	0	0	0	0	0	0	0	0	0	0	0	0	0	0	0	0	0	0	0	0	0	0	0	0	0	0	0	0	0	0	0	0	0	0	0	0	0	0	0	0
NLS Rask 6 (3)	C4	S040	0	0	0	0	0	0	0	0	0	0	0	0	0	0	0	0	0	0	0	0	0	0	0	0	0	0	0	0	0	0	0	0	0	0	0	0	0	0	0	0	0	0	0	0	0	0	0
NLS Rask 7 (1)	C5	S013	0	0	0	0	0	0	0	0	0	0	0	0	0	0	0	0	0	0	0	0	0	0	0	0	0	0	0	0	0	0	0	0	0	0	0	0	0	0	0	0	0	0	0	0	0	0	0
NLS Rask 7 (2)	C5	S027	0	0	0	0	0	0	0	0	0	0	0	0	0	0	0	0	0	0	0	0	0	0	0	0	0	0	0	0	0	0	0	0	0	0	0	0	0	0	0	0	0	0	0	0	0	0	0
NLS Rask 7 (3)	C5	S041	0	0	0	0	0	0	0	0	0	0	0	0	0	0	0	0	0	0	0	0	0	0	0	0	0	0	0	0	0	0	0	0	0	0	0	0	0	0	0	0	0	0	0	0	0	0	0
NLS Rask 9 (1)	C6	S014	0	0	0	0	0	0	0	0	0	0	0	0	0	0	0	0	0	0	0	0	0	0	0	0	0	0	0	0	0	0	0	0	0	0	0	0	0	0	0	0	0	0	0	0	0	0	0
NLS Rask 9 (2)	C6	S028	0	0	0	0	0	0	0	0	0	0	0	0	0	0	0	0	0	0	0	0	0	0	0	0	0	0	0	0	0	0	0	0	0	0	0	0	0	0	0	0	0	0	0	0	0	0	0
NLS Rask 9 (3)	C6	S042	0	0	0	0	0	0	0	0	0	0	0	0	0	0	0	0	0	0	0	0	0	0	0	0	0	0	0	0	0	0	0	0	0	0	0	0	0	0	0	0	0	0	0	0	0	0	0
		taxonomy	Archaea; Euryarchaeota; Methanobacteria; Methanobacteriales; Methanobacteriaceae	Archaea; Thaumarchaeota; Soil_Crenarchaeotic_Group(SCG); NA; NA	Archaea; Woesearchaeota_(DHVEG-6); NA; NA; NA	Bacteria; Acidobacteria; Blastocatellia; Blastocatellales; Blastocatellaceae_(Subgroup_4)	Bacteria; Acidobacteria; Blastocatellia; Blastocatellales; Blastocatellaceae_(Subgroup_4)	Bacteria; Acidobacteria; Blastocatellia; Blastocatellales; Blastocatellaceae_(Subgroup_4)	Bacteria; Acidobacteria; Blastocatellia; Blastocatellales; Blastocatellaceae_(Subgroup_4)	Bacteria; Acidobacteria; Blastocatellia; Blastocatellales; Blastocatellaceae_(Subgroup_4)	Bacteria; Acidobacteria; Blastocatellia; Blastocatellales; Blastocatellaceae_(Subgroup_4)	Bacteria; Acidobacteria; Blastocatellia; Blastocatellales; Blastocatellaceae_(Subgroup_4)	Bacteria; Acidobacteria; Blastocatellia; Blastocatellales; Blastocatellaceae_(Subgroup_4)	Bacteria; Acidobacteria; Holophagae; Subgroup_10; ABS-19	Bacteria; Acidobacteria; Solibacteres; Solibacterales; Solibacteraceae_(Subgroup_3)	Bacteria; Acidobacteria; Solibacteres; Solibacterales; Solibacteraceae_(Subgroup_3)	Bacteria; Acidobacteria; Solibacteres; Solibacterales; Solibacteraceae_(Subgroup_3)	Bacteria; Acidobacteria; Subgroup_6; NA; NA	Bacteria; Acidobacteria; Subgroup_6; NA; NA	Bacteria; Acidobacteria; Subgroup_6; NA; NA	Bacteria; Acidobacteria; Subgroup_6; NA; NA	Bacteria; Acidobacteria; Subgroup_6; NA; NA	Bacteria; Acidobacteria; Subgroup_6; NA; NA	Bacteria; Acidobacteria; Subgroup_6; NA; NA	Bacteria; Acidobacteria; Subgroup_6; NA; NA	Bacteria; Actinobacteria; Acidimicrobiia; Acidimicrobiales; Acidimicrobiaceae	Bacteria; Actinobacteria; Acidimicrobiia; Acidimicrobiales; Acidimicrobiaceae	Bacteria; Actinobacteria; Acidimicrobiia; Acidimicrobiales; Acidimicrobiaceae	Bacteria; Actinobacteria; Acidimicrobiia; Acidimicrobiales; Iamiaceae	Bacteria; Actinobacteria; Acidimicrobiia; Acidimicrobiales; NA	Bacteria; Actinobacteria; Acidimicrobiia; Acidimicrobiales; NA	Bacteria; Actinobacteria; Acidimicrobiia; Acidimicrobiales; NA	Bacteria; Actinobacteria; Actinobacteria; Actinomycetales; Actinomycetaceae	Bacteria; Actinobacteria; Actinobacteria; Actinomycetales; Actinomycetaceae	Bacteria; Actinobacteria; Actinobacteria; Actinomycetales; Actinomycetaceae	Bacteria; Actinobacteria; Actinobacteria; Actinomycetales; Actinomycetaceae	Bacteria; Actinobacteria; Actinobacteria; Actinomycetales; Actinomycetaceae	Bacteria; Actinobacteria; Actinobacteria; Actinomycetales; Actinomycetaceae	Bacteria; Actinobacteria; Actinobacteria; Actinomycetales; Actinomycetaceae	Bacteria; Actinobacteria; Actinobacteria; Actinomycetales; Actinomycetaceae	Bacteria; Actinobacteria; Actinobacteria; Actinomycetales; Actinomycetaceae	Bacteria; Actinobacteria; Actinobacteria; Actinomycetales; Actinomycetaceae	Bacteria; Actinobacteria; Actinobacteria; Actinomycetales; Actinomycetaceae	Bacteria; Actinobacteria; Actinobacteria; Actinomycetales; Actinomycetaceae	Bacteria; Actinobacteria; Actinobacteria; Actinomycetales; Actinomycetaceae	Bacteria; Actinobacteria; Actinobacteria; Actinomycetales; Actinomycetaceae	Bacteria; Actinobacteria; Actinobacteria; Actinomycetales; Actinomycetaceae	Bacteria; Actinobacteria; Actinobacteria; Actinomycetales; Actinomycetaceae	Bacteria; Actinobacteria; Actinobacteria; Actinomycetales; Actinomycetaceae
[truncated: 3,433 more columns]

## Sheet: Table S3
Table S3 Metabarcoding of the bacterial 16S rRNA region from single tape strips was performed, as either single or in triplicates (sampling strategy). Reads were processed with OTU clustering approach (USEARCH)
SampleName	Patient	SampleID	denovo4	denovo5	denovo8	denovo20	denovo22	denovo23	denovo27	denovo28	denovo29	denovo30	denovo35	denovo36	denovo40	denovo42	denovo44	denovo45	denovo46	denovo48	denovo50	denovo54	denovo55	denovo60	denovo62	denovo63	denovo64	denovo65	denovo70	denovo72	denovo73	denovo83	denovo85	denovo91	denovo93	denovo96	denovo101	denovo102	denovo106	denovo109	denovo112	denovo116	denovo120	denovo121	denovo122	denovo124	denovo125	denovo126	denovo127
LS - Tape0 Pt 2 (1)	AD1	S001	0	0	0	0	0	0	0	0	0	0	0	0	0	0	0	0	0	0	0	0	0	0	0	0	0	0	0	0	0	0	2	0	0	0	0	0	0	0	0	0	0	0	0	0	0	0	0
LS - Tape0 Pt 3 (1)	AD2	S002	0	0	0	0	0	0	0	0	0	0	0	0	0	0	0	0	0	0	0	0	4	0	0	0	0	0	0	0	0	0	3	0	0	0	0	0	0	0	0	0	0	0	0	0	0	0	0
LS - Tape0 Pt 4 (1)	AD3	S003	0	0	0	0	0	0	0	0	0	0	0	0	0	0	0	0	0	0	0	0	0	0	0	0	0	0	0	0	0	1	1	0	0	0	0	0	0	0	0	0	0	0	0	0	0	0	0
LS - Tape0 Pt 5 (1)	AD4	S004	0	0	0	0	0	0	0	0	0	0	0	0	0	0	0	0	0	0	0	0	0	0	0	0	0	0	0	0	0	0	5	0	0	0	0	0	0	0	0	0	0	0	0	0	0	0	0
LS - Tape0 Pt 6 (1)	AD5	S005	0	0	0	2	0	0	0	3	0	0	0	0	0	0	0	0	0	1	0	0	30	1	0	0	0	0	0	0	0	0	3	0	0	0	0	0	0	0	0	0	0	0	0	0	0	0	0
LS - Tape0 Pt 7 (1)	AD6	S006	0	0	0	0	0	0	0	0	0	0	0	0	0	0	0	0	1	0	0	0	4	0	0	0	0	2	0	0	0	0	0	0	0	0	0	0	0	0	0	0	0	0	0	0	0	0	0
LS - Tape0 Pt 8 (1)	AD7	S007	0	0	0	0	0	0	0	0	0	0	0	0	0	0	0	0	0	0	0	0	0	0	0	0	0	0	0	0	0	0	32	0	0	0	0	0	0	0	0	0	0	0	0	0	0	0	0
LS - Tape0 Pt 9 (1)	AD8	S008	0	0	0	0	0	0	0	1	0	0	0	0	0	0	0	0	0	0	2	0	0	0	0	0	0	0	0	0	0	0	0	0	0	0	0	0	0	0	0	0	0	0	0	0	0	0	0
NLS Rask 3 (1)	C1	S009	0	0	2	0	1	0	0	3	1	0	1	0	0	0	1	0	2	0	0	0	42	0	0	0	0	0	0	1	1	0	8	0	0	0	0	0	0	0	0	1	0	0	0	0	0	0	0
NLS Rask 4 (1)	C2	S010	0	0	0	0	0	0	0	0	0	0	0	0	0	0	0	0	0	0	0	0	0	0	0	0	0	0	0	0	0	0	16	0	0	0	0	0	0	0	0	0	0	0	0	0	0	0	0
NLS Rask 5 (1)	C3	S011	0	0	0	0	0	0	0	0	0	0	0	0	0	0	0	0	10	0	0	0	0	0	0	0	0	0	0	0	0	0	3	0	0	0	0	0	0	0	3	0	0	0	0	0	0	0	0
NLS Rask 6 (1)	C4	S012	0	0	0	0	0	0	0	2	0	0	0	0	0	0	0	0	0	0	4	0	0	0	0	0	0	0	0	0	0	0	7	0	0	0	0	0	0	0	0	0	0	0	0	0	0	0	0
NLS Rask 7 (1)	C5	S013	0	0	0	0	0	0	0	1	0	0	0	0	0	0	0	0	0	0	0	0	0	0	0	0	0	0	0	0	0	0	1	0	1	0	0	0	0	0	0	0	0	0	0	0	0	1	0
NLS Rask 9 (1)	C6	S014	0	0	0	0	0	0	0	1	0	0	0	0	0	0	0	0	0	0	2	0	0	0	0	0	0	0	0	0	0	0	15	0	0	0	0	0	0	0	0	0	1	0	0	0	0	0	0
LS - Tape0 Pt 2 (2)	AD1	S015	0	0	0	0	0	0	0	2	0	0	0	1	0	0	0	0	0	0	0	0	0	0	0	0	0	0	0	0	0	0	0	0	0	0	1	0	0	0	0	0	0	0	0	0	0	0	0
LS - Tape0 Pt 3 (2)	AD2	S016	0	0	0	0	0	0	0	0	0	0	0	0	0	0	0	0	0	0	0	0	0	0	0	0	0	0	0	0	0	0	5	0	0	0	0	0	0	0	0	0	0	0	0	0	0	0	0
LS - Tape0 Pt 4 (2)	AD3	S017	0	0	0	0	0	0	0	1	0	0	0	0	0	0	0	0	0	0	0	0	0	0	0	0	0	0	0	0	0	0	0	0	0	0	0	0	0	0	0	0	0	0	0	0	0	0	0
LS - Tape0 Pt 5 (2)	AD4	S018	0	0	0	0	0	0	0	0	0	0	0	0	0	0	0	0	0	0	0	0	0	0	0	0	0	0	0	0	0	0	4	0	0	0	0	0	0	0	0	0	0	0	0	0	0	0	0
LS - Tape0 Pt 6 (2)	AD5	S019	1	0	0	0	0	0	0	6	0	0	0	0	0	0	0	0	4	0	0	0	20	1	0	0	0	0	0	0	0	0	1	0	0	1	1	0	0	0	0	0	0	0	0	0	0	0	0
LS - Tape0 Pt 8 (2)	AD7	S021	0	0	0	0	0	0	0	0	0	0	0	0	0	0	0	0	0	0	0	0	0	0	0	0	1	0	0	0	0	0	14	0	0	0	0	0	0	0	0	0	0	0	1	0	0	0	0
LS - Tape0 Pt 9 (2)	AD8	S022	0	0	0	0	0	0	0	0	0	0	0	0	0	0	0	0	2	0	0	0	0	0	0	0	0	0	0	0	0	0	2	0	0	0	0	0	1	0	0	0	0	0	0	1	0	0	0
NLS Rask 3 (2)	C1	S023	0	1	0	0	0	0	0	0	1	1	0	0	0	1	0	0	4	3	0	0	14	2	1	0	0	0	1	0	0	0	3	0	0	0	0	1	0	0	0	0	0	0	0	0	0	0	1
NLS Rask 4 (2)	C2	S024	0	0	0	0	0	0	0	0	0	0	0	0	0	0	0	0	0	0	0	0	0	0	0	0	0	0	0	0	0	0	7	0	0	0	0	0	0	0	0	0	0	0	0	0	0	0	0
NLS Rask 5 (2)	C3	S025	0	0	0	0	1	1	0	0	0	0	0	0	0	2	0	0	2	0	0	0	0	0	0	0	0	0	0	0	0	0	1	0	0	0	0	0	0	0	0	0	0	0	0	0	0	0	0
NLS Rask 6 (2)	C4	S026	0	0	0	0	0	0	0	1	0	0	0	0	0	0	0	0	8	0	1	0	0	0	0	0	0	0	0	0	0	0	1	0	0	0	0	0	0	0	5	0	0	0	0	0	0	0	0
NLS Rask 7 (2)	C5	S027	0	0	0	0	0	0	3	0	0	0	0	0	0	0	0	0	2	0	0	0	0	0	0	0	0	0	0	0	0	0	4	0	0	0	0	0	0	0	0	0	0	0	0	0	0	0	0
NLS Rask 9 (2)	C6	S028	0	0	0	0	0	0	0	0	0	0	0	0	0	1	0	0	5	0	1	0	0	0	0	0	0	0	0	0	0	0	11	0	0	0	0	0	0	0	0	0	0	0	0	0	0	0	0
LS - Tape0 Pt 2 (3)	AD1	S029	0	0	0	0	0	0	0	0	0	0	0	0	0	0	0	0	0	0	0	0	0	0	0	0	0	0	0	0	0	0	1	0	0	0	1	0	0	0	0	0	0	0	0	0	0	0	0
LS - Tape0 Pt 3 (3)	AD2	S030	0	0	0	0	0	0	0	0	0	0	0	0	0	0	0	0	0	0	0	0	0	1	0	0	0	0	0	0	0	0	1	0	0	0	0	0	0	0	0	0	0	0	0	0	0	0	0
LS - Tape0 Pt 4 (3)	AD3	S031	0	0	1	0	0	0	0	1	0	0	0	0	0	0	0	1	0	0	0	0	0	0	0	0	0	0	0	0	0	0	1	0	0	0	0	0	0	0	0	0	0	0	0	0	0	0	0
LS - Tape0 Pt 5 (3)	AD4	S032	0	0	0	0	0	0	0	0	0	0	0	0	1	0	0	0	1	0	0	0	0	0	0	0	0	0	0	0	0	0	2	0	0	0	0	0	0	0	0	0	0	0	0	0	0	0	0
LS - Tape0 Pt 6 (3)	AD5	S033	0	0	0	0	0	0	0	3	0	0	0	0	0	0	0	0	0	1	0	0	23	0	0	1	0	0	0	0	0	0	3	0	0	1	2	0	0	0	0	0	0	0	0	0	0	0	0
LS - Tape0 Pt 7 (3)	AD6	S034	0	0	0	0	1	0	0	1	0	0	0	0	0	0	0	0	0	0	0	0	0	1	0	0	0	0	0	0	0	0	1	0	0	0	0	0	0	0	3	0	0	1	0	0	0	0	0
LS - Tape0 Pt 8 (3)	AD7	S035	0	0	0	0	0	0	0	0	0	0	0	0	0	0	0	0	0	0	0	0	0	0	0	0	0	0	0	0	0	0	5	0	0	0	0	0	0	0	0	0	0	0	0	0	0	0	0
LS - Tape0 Pt 9 (3)	AD8	S036	0	0	0	0	0	0	0	0	0	0	0	0	0	0	0	0	0	0	0	0	0	0	0	0	0	0	0	0	0	0	1	0	1	0	0	0	0	0	0	0	0	0	0	0	0	0	0
NLS Rask 3 (3)	C1	S037	0	0	0	0	0	0	0	2	0	0	0	0	0	0	0	0	3	0	0	0	24	0	0	0	0	0	0	1	0	0	7	1	0	0	0	0	0	1	0	0	0	0	0	0	0	0	0
NLS Rask 4 (3)	C2	S038	0	0	0	0	0	0	0	0	0	0	0	0	0	2	0	0	0	0	0	0	0	0	0	0	0	0	0	0	0	0	14	0	0	0	0	0	0	0	0	0	0	0	0	0	0	0	0
NLS Rask 5 (3)	C3	S039	0	0	0	0	0	0	5	0	0	0	0	0	0	0	0	0	0	0	0	0	0	0	0	0	0	0	0	0	0	0	7	0	0	0	0	0	0	0	0	0	0	0	0	0	0	0	0
NLS Rask 6 (3)	C4	S040	0	0	0	0	0	0	0	1	0	0	0	0	0	0	0	0	1	0	1	0	0	0	0	0	0	0	0	0	0	0	3	0	0	0	0	0	0	0	0	0	0	0	0	0	1	0	0
NLS Rask 7 (3)	C5	S041	0	0	0	0	0	0	0	0	0	0	0	0	0	0	0	0	0	0	0	1	0	0	0	0	0	0	0	0	0	0	1	0	0	0	0	0	0	0	0	0	0	0	0	0	0	0	0
		taxonomy	Bacteria; Bacteroidetes; Bacteroidia; Bacteroidales; BacteroidalesS24-7group; unculturedbacterium; NA	Unassigned; NA; NA; NA; NA; NA; NA	Bacteria; Actinobacteria; Actinobacteria; Corynebacteriales; Corynebacteriaceae; Corynebacterium; NA	Bacteria; Firmicutes; Clostridia; Clostridiales; FamilyXI; Peptoniphilus; NA	Bacteria; Actinobacteria; Actinobacteria; Micrococcales; Micrococcaceae; Arthrobacter; unculturedbacterium	Bacteria; Proteobacteria; Betaproteobacteria; Neisseriales; Neisseriaceae; Neisseria; unculturedbacterium	Bacteria; Gemmatimonadetes; Gemmatimonadetes; Gemmatimonadales; Gemmatimonadaceae; uncultured; NA	Bacteria; Actinobacteria; Actinobacteria; Corynebacteriales; Corynebacteriaceae; Corynebacterium; unculturedbacterium	Bacteria; Proteobacteria; Alphaproteobacteria; Rhizobiales; Methylobacteriaceae; NA; NA	Bacteria; Proteobacteria; Betaproteobacteria; Neisseriales; Neisseriaceae; uncultured; unculturedbacterium	Bacteria; Bacteroidetes; Bacteroidia; Bacteroidales; Porphyromonadaceae; Parabacteroides; NA	Bacteria; Proteobacteria; Betaproteobacteria; Neisseriales; Neisseriaceae; uncultured; unculturedbacterium	Bacteria; Firmicutes; Negativicutes; Selenomonadales; Veillonellaceae; Veillonella; unculturedbacterium	Bacteria; Proteobacteria; Gammaproteobacteria; Enterobacteriales; Enterobacteriaceae; Escherichia-Shigella; NA	Bacteria; Firmicutes; Clostridia; Clostridiales; Lachnospiraceae; Lachnoclostridium; unculturedbacterium	Bacteria; Actinobacteria; Actinobacteria; Micrococcales; Micrococcaceae; Rothia; unculturedbacterium	Bacteria; Firmicutes; Clostridia; Clostridiales; FamilyXI; Anaerococcus; unculturedbacterium	Bacteria; Firmicutes; Clostridia; Clostridiales; FamilyXI; Ezakiella; unculturedbacterium	Bacteria; Proteobacteria; Gammaproteobacteria; Pseudomonadales; Pseudomonadaceae; Pseudomonas; unculturedbacterium	Bacteria; NA; NA; NA; NA; NA; NA	Bacteria; Firmicutes; Clostridia; Clostridiales; FamilyXI; Ezakiella; unculturedbacterium	Bacteria; Firmicutes; Bacilli; Lactobacillales; Aerococcaceae; Facklamia; NA	Bacteria; Firmicutes; Bacilli; Bacillales; Planococcaceae; Lysinibacillus; NA	Bacteria; Actinobacteria; Actinobacteria; Actinomycetales; Actinomycetaceae; Actinomyces; NA	Bacteria; Proteobacteria; Gammaproteobacteria; Legionellales; Coxiellaceae; Coxiella; unculturedbacterium	Bacteria; Proteobacteria; Epsilonproteobacteria; Campylobacterales; Campylobacteraceae; Campylobacter; NA	Unassigned; NA; NA; NA; NA; NA; NA	Bacteria; Firmicutes; Clostridia; Clostridiales; FamilyXI; Peptoniphilus; unculturedbacterium	Bacteria; Proteobacteria; Gammaproteobacteria; Pasteurellales; Pasteurellaceae; Actinobacillus; Actinobacillusrossii	Bacteria; Actinobacteria; Actinobacteria; Corynebacteriales; Dietziaceae; Dietzia; unculturedbacterium	Bacteria; Proteobacteria; Gammaproteobacteria; Pseudomonadales; Pseudomonadaceae; Pseudomonas; NA	Bacteria; Actinobacteria; Actinobacteria; Actinomycetales; Actinomycetaceae; NA; NA	Unassigned; NA; NA; NA; NA; NA; NA	Bacteria; Actinobacteria; Actinobacteria; Micrococcales; Brevibacteriaceae; Brevibacterium; unculturedbacterium	Bacteria; Actinobacteria; Actinobacteria; Corynebacteriales; Corynebacteriaceae; Corynebacterium; unculturedbacterium	Bacteria; Proteobacteria; Betaproteobacteria; Burkholderiales; Alcaligenaceae; Alcaligenes; Alcaligenesfaecalis	Bacteria; Actinobacteria; Actinobacteria; Micrococcales; Dermabacteraceae; Dermabacter; unculturedbacterium	Bacteria; Actinobacteria; Actinobacteria; Micrococcales; Micrococcaceae; Rothia; unculturedbacterium	Bacteria; Bacteroidetes; Bacteroidia; Bacteroidales; Prevotellaceae; Prevotella; unculturedbacterium	Bacteria; Proteobacteria; Alphaproteobacteria; Rhodobacterales; Rhodobacteraceae; Paracocccus; unculturedbacterium	Bacteria; Firmicutes; Bacilli; Bacillales; Staphylococcaceae; Staphylococcus; unculturedbacterium	Bacteria; Firmicutes; Bacilli; Bacillales; Staphylococcaceae; Staphylococcus; unculturedbacterium	Bacteria; Actinobacteria; Actinobacteria; Corynebacteriales; Corynebacteriaceae; Corynebacterium; unculturedbacterium	Bacteria; Proteobacteria; Alphaproteobacteria; Sphingomonadales; Sphingomonadaceae; Novosphingobium; NA	Bacteria; Actinobacteria; Acidimicrobiia; Acidimicrobiales; Acidimicrobiaceae; CL500-29marinegroup; unculturedbacterium	Bacteria; Proteobacteria; Betaproteobacteria; Neisseriales; Neisseriaceae; Neisseria; unculturedbacterium	Bacteria; Proteobacteria; Alphaproteobacteria; Rhodobacterales; Rhodobacteraceae; NA; NA
[truncated: 4,546 more columns]

## Sheet: Table S4
Table S6 Metabarcoding of the bacterial 16S rRNA region from single tape strips was performed, as either single or in triplicates (sampling strategy). Reads were processed with either OTU clustering or DADA2 (bioinformatic pipeline). Differences between Shannon`s diversity and Berger-Parker Indices investigated using Student´s t-tests.
	OTU		DADA2
	t-value	t-value	t-value	p-value
Shannon's diversity	1.6273	0.1296	-1.403	0.186
Berger-Parker Index	0.34645	0.735	-0.91964	0.3759
	Single sample comparisons		Triplicate comparisons
	t-value	p-value	t-value	p-value
Shannon's diversity	0.10047	0.9216	-1.8094	0.09549
Berger-Parker Index	-3.1487	0.008396	-3.4506	0.004799

## Sheet: Table S5
Table S5 Metabarcoding of the bacterial 16S rRNA region from single tape strips was performed, as either single or in triplicates (sampling strategy). Reads were processed with either OTU clustering or DADA2 (bioinformatic pipeline). Total bacterial richmess, Staphylococcus richness and Staphylococcus relative abundances were correlated against previous length of time corticosteroids were adminis…
	DADA2				OTU
	Single samples		Triplicate samples		Single samples		Triplicate samples
	F-value	p-value	F-value	p-value	F-value	p-value	F-value	p-value
Overall richness	-0.273	0.7942	-0.329	0.75334	-0.85	0.42808	-0.65	0.53966
Staphylococcus richness	-0.84	0.432853	-0.84	0.432853	-2.065	0.084507	-0.359	0.73156
Staphylococcus Rel. Ab. (%)	0.718	0.4995	0.706	0.5064	0.596	0.5731	0.77	0.4703
	R2	p-value	R2	p-value	R2	p-value	R2	p-value
Overall composition	0.0532	0.872	0.0413	0.883	0.0649	0.804	0.1453	0.651

## Sheet: Table S6
Table S6 Metabarcoding of the bacterial 16S rRNA region from single tape strips was performed, as either single or in triplicates (sampling strategy). Reads were processed with either OTU clustering or DADA2 (bioinformatic pipeline) and Staphylococcus richness and Staphylococcus relative abundances were correlated against S. aureus abundance produced via qPCR.
		Singe samples		Triplicate samples
		F-value	p-value	F-value	p-value
OTU clustering	Staphylococcus richness	0.018423	0.9856	0.36939	0.7183
	Staphylococcus rel ab	-1.4572	0.1707	-1.4265,	0.1792
DADA2	Staphylococcus richness	0.93028	0.3706	0.89892	0.3864
	Staphylococcus rel ab	-1.5598	0.1448	-1.6095	0.1335

## Sheet: Table S7
Table S7 Metabarcoding of the bacterial 16S rRNA region from single tape strips was performed, as either single or in triplicates (sampling strategy). Reads were processed with either OTU clustering or DADA2 (bioinformatic pipeline) and S. aureus (phylogenetically annotated) abundance was correlated against S. aureus abundance with paired Student's t-tests.
	Single samples		Triplicate samples
	F-value	p-value	F-value	p-value
OTU-clustering	-4.0693	0.001555	-4.1483	0.001351
DADA2	-3.0563	0.009967	-3.0261	0.01054

## Sheet: Table S8
Table S8 DNA extracts from the skin of atopic dermatitis and healthy controls were equilibrated to 1 ng µL-1 and undertwent qPCR for 16S rRNA.
Sample	Copy numbers (16S rRNA region)
AD1	1.14991e+13
AD2	5.24602e+08
AD3	6344719800
AD4	10757320800
AD5	2.36262e+10
AD6	4839124950
AD7	2.13927e+06
AD8	3.39753e+10
HC1	5.97416e+12
HC2	307442
HC3	303941
HC4	9866419200
HC5	21790540800
